# Supplementary material for: Photodynamic Inactivation Enhances Antibiotic Efficacy Without Affecting Drug Stability: Insights into Photosensitizer–Antibiotic Combination Therapies
Source: Int J Mol Sci. 2025 Nov 21;26(23):11267. doi: 10.3390/ijms262311267 (PMC12692489; doi:10.3390/ijms262311267)
Supplement: Supplementary file 1 [file ijms-26-11267-s001.zip]

Archive with 1 entries (1 files):
- ijms-3965311-supplementary.pdf
